# Supplementary material for: The Association between Physical Environment and Externalising Problems in Typically Developing and Neurodiverse Children and Young People: A Narrative Review
Source: Int J Environ Res Public Health. 2023 Jan 31;20(3):2549. doi: 10.3390/ijerph20032549 (PMC9916018; doi:10.3390/ijerph20032549)
Supplement: Supplementary file 1 [file ijerph-20-02549-s001.zip]

Archive with 1 entries (1 files):
- ijerph-2080274-supplementary.pdf
